# Supplementary material for: Facile Gold-Nanoparticle Boosted Graphene Sensor Fabrication Enhanced Biochemical Signal Detection
Source: Nanomaterials (Basel). 2022 Apr 12;12(8):1327. doi: 10.3390/nano12081327 (PMC9033081; doi:10.3390/nano12081327)
Supplement: Supplementary file 1 [file nanomaterials-12-01327-s001.zip]

Archive with 1 entries (1 files):
- nanomaterials-1667437-supplementary.pdf
